# Supplementary material for: Do Curdlan Hydrogels Improved with Bioactive Compounds from Hop Exhibit Beneficial Properties for Skin Wound Healing?
Source: Int J Mol Sci. 2023 Jun 18;24(12):10295. doi: 10.3390/ijms241210295 (PMC10299105; doi:10.3390/ijms241210295)
Supplement: Supplementary file 1 [file ijms-24-10295-s001.zip]

Archive with 1 entries (1 files):
- ijms-2438669-supplementary.pdf
